# Supplementary material for: Clinical and Echocardiographic Predictors for the Presence of Late Gadolinium Enhancement on Cardiac Magnetic Resonance Imaging in Patients with Carbon Monoxide Poisoning
Source: Diagnostics (Basel). 2023 Dec 27;14(1):60. doi: 10.3390/diagnostics14010060 (PMC10795751; doi:10.3390/diagnostics14010060)
Supplement: Supplementary file 1 [file diagnostics-14-00060-s001.zip]

Archive with 1 entries (1 files):
- diagnostics-2722668-supplementary.pdf
